# Supplementary material for: Spinal cord injury causes chronic bone marrow failure
Source: Nat Commun. 2020 Jul 24;11:3702. doi: 10.1038/s41467-020-17564-z (PMC7382469; doi:10.1038/s41467-020-17564-z)
Supplement: Supplementary file 4 — Source Data [file 41467_2020_17564_MOESM4_ESM.xlsx]

## Sheet: Fig. 1
Source Data: Hematooiesis causes chronic bone marrow failure
Fig. 1B - Sternum										Fig. 1C - Sternum
Max Radiance		Days post-injury						Total (sum)		Total Flux		Days post-injury						Total (sum)
Group	pre-SCI	1	3	7	14	21	28	(1-28dpi)		Group	pre-SCI	1	3	7	14	21	28	(1-28dpi)
Lam 1	41140	51660	127700	174700	47540	54310	68520	524430		Lam 1	136600	147400	512000	183200	136900	194000	207600	1381100
Lam 2	50250	27450	78650	29330	59760	69700	41080	305970		Lam 2	198100	83070	270900	140400	215600	329100	173000	1212070
Lam 3	65520	40610	100500	101800	126800	60530	40010	470250		Lam 3	237900	176300	494600	415800	187900	211800	146400	1632800
Lam 4	78670	30380	45200	89210	52160	94870	57690	369510		Lam 4	219100	120800	184700	376400	205700	301900	208200	1397700
SCI 1	49520	52770	124000	85140	50740	99920	125300	537870		SCI 1	152700	138100	417400	391200	170800	250700	233700	1601900
SCI 2	99240	108500	94740	216900	83460	108100	71040	682740		SCI 2	366500	263600	360600	530500	293500	371600	199900	2019700
SCI 3	69490	117800	135200	172600	108700	135600	210300	880200		SCI 3	307000	464000	301000	596000	286000	473000	498000	2618000
SCI 4	44770	212800	492100	294600	389270	94670	176400	1659840		SCI 4	180400	681900	856700	837800	526400	215000	413500	3531300
SCI 5	61290	269400	183200	206100	321200	115100	195900	1290900		SCI 5	257300	1202000	442100	754300	534550	314800	306800	3554550
SCI 6	72040	55550	101800	144400	94780	133700	121800	652030		SCI 6	202800	229500	424900	518100	407200	258900	531400	2370000
SCI 7	41650	191000	90190	81360	83270	158400	80570	684790		SCI 7	142800	170600	378500	346900	243400	355300	338800	1833500
Fig. 1B - Femur/Tibia										Fig. 1C - Femur/Tibia
Max Radiance		Days post-injury						Total (sum)		Total Flux		Days post-injury						Total (sum)
Group	pre-SCI	1	3	7	14	21	28	(1-28dpi)		Group	pre-SCI	1	3	7	14	21	28	(1-28dpi)
Lam 1	48715	68005	293200	59905	74395	84560	76870	656935		Lam 1	266250	368700	1512500	370350	392050	530950	446550	3621100
Lam 2	43325	138020	103890	51705	56350	64360	41470	455795		Lam 2	232450	157500	543450	264850	328700	379450	269350	1943300
Lam 3	132250	88220	197000	132600	78655	83460	63325	643260		Lam 3	867550	395150	1194500	692000	507900	468100	343200	3600850
Lam 4	170100	62290	97770	160550	95415	162005	110275	688305		Lam 4	627950	328450	437450	620800	361350	580200	459550	2787800
SCI 1	46500	38400	474900	275550	110810	176350	81525	1157535		SCI 1	255500	194100	1420500	1210350	369150	543750	350500	4088350
SCI 2	117920	173380	251700	212300	123695	128090	64490	953655		SCI 2	524100	259500	646450	824400	441050	430450	213950	2815800
SCI 3	117500	130000	155650	177000	119100	213500	155450	950700		SCI 3	602500	621000	571000	786500	496000	888500	608000	3971000
SCI 4	70870	281500	552000	353150	480900	127750	234950	2030250		SCI 4	326900	1167000	1954000	1553500	991575	429650	578050	6673775
SCI 5	125500	376650	552850	415950	604050	188100	173970	2311570		SCI 5	629900	1525500	1300500	1536000	1105650	675300	644150	6787100
SCI 6	94380	98970	244950	155050	166700	121240	156700	943610		SCI 6	564300	416800	782800	673100	634600	442500	773650	3723450
SCI 7	50545	41955	185950	110850	51130	74905	158450	623240		SCI 7	278900	208400	549900	519400	297350	392450	485400	2452900
Fig. 1D - LSK proliferation			Fig. 1E - LSKs/Femur
Lam	SCI		DPI	Lam										SCI
14.5	22.2		3dpi	65.053	64.299	50.248	123.292	100.624	73.793	60.944	71.361	53.756	71.766	65.928	93.146	65.925	63.913	192.615	61.377	76.077	84.087	139.26	95.764
22.1	25.6		7dpi	69.386	74.654	60.758	62.395	50.971						126.415	110.18	80.885	159.988	83.788
20.9	24.8		28dpi	98.47	109.687	128.451	57.925	80.841						119.893	194.769	148.245	160.568	113.057	121.477
22	21.2		Fig. 1F - c-Kit+ cells/Femur
15.4	25.9			Lam										SCI
12.5	31.2		3dpi	0.692518	0.566859	0.523553	0.797266	0.882238	0.62904	0.517401	0.618956	0.47329	0.627992	0.732474	0.890724	0.564633	0.624127	1.30641	0.403901	0.731554	0.58921	0.83334	0.914923
12.5	29.7		7dpi	0.608171	0.665304	0.50196	0.539333	0.485166						0.904052	0.721331	0.604866	0.921607	0.696889
18.4	30.3		28dpi	1.4	1.63626	1.5828	0.856885	1.10421						1.55429	2.08584	1.33686	2.37449	1.89321	1.69521
16.7	30.4		Fig. 1G - Total cells/Femur
17.4	27.4			Lam										SCI
			3dpi	20.2	16.6	13.4	22	24.4	17.2	15.125	17.375	13.75	17.875	23.8	25.4	17.2	19.6	36.4	11.6	22.625	16.375	24	28
			7dpi	25.125	25.375	21.5	25	22.625						27.75	23.5	22.25	28	25.5
			28dpi	36.25	42.75	37.75	22.25	31.25						45.25	54.75	29.5	57.75	50	50

## Sheet: Fig. 2
Source Data: Hematooiesis causes chronic bone marrow failure
Fig. 2B - BM Cells			Fig. 2C - LSKs			Fig. 2D - LT-HSCs			Fig. 2E - ST-HSCs
Lam	SCI		Lam	SCI		Lam	SCI		Lam	SCI
11.16	28.485		37.306	94.326		3.2543	8.6083		6.5373	13.658
12.375	41.4		34.06	137.05		3.0337	11.388		7.2342	22.003
18	40.23		64.425	118.55		5.0966	10.79		11.292	17.461
14.67	53.01		59.191	187.6		4.8909	15.223		11.258	28.79
18.945	36.1		58.628	188.89		5.4513	21.9		10.45	21.3
22.75	37.15		82.36	180.67		10.21	24.66		15.8	15.53
21.45	28.35		78.63	139.21		8.2	18		9.87	17.36
21.6	32.3		78.71	147.77		8.22	17.98		14.57	17.35
19.85	32.4		69.06	167.4		7.42	19.78		12.84	27.2
20.15			74.03			4.11			12.43
Fig. 2F - MPP2s			Fig. 2G - MPP3s			Fig. 2H - MPP4s			Fig. 2I - GMPs
Lam	SCI		Lam	SCI		Lam	SCI		Lam	SCI
2.004	3.589		12.645	21.871		12.865	46.6		108.64	361.94
1.527	5.343		10.872	31.353		11.392	66.958		79.873	412.58
4.028	3.404		22.309	27.399		21.699	59.496		144.11	368.95
2.852	7.209		17.375	42.356		22.816	94.026		143.12	600.74
3.394	14.7		17.527	38.73		21.805	92.27		125.01	390.87
4.01	16.31		19.59	38.1		32.75	86.07		246.04	415.42
5.04	12.03		15.58	31.75		39.94	60.08		290.76	266.05
4.16	9.43		23.46	35.67		26.18	67.34		194.01	338.28
3.82	10.19		19.19	43.32		25.24	66.92		174.1	310.9
6.01			26.1			25.37			247.97
Fig. 2J - HSPC yH2AX MFI
Lam	SCI
763	824
691	601
769	649
765	586
721

## Sheet: Fig. 3
Source Data: Hematooiesis causes chronic bone marrow failure
Fig. 3A - Blood CFCs			Fig. 3B - Spleen CFCs			Fig. 3C - Spleen Weight		Fig. 3C - Cells/Spleen
Lam	SCI		Lam	SCI		Lam	SCI	Lam	SCI
70	60		32.13	13.44		66.1	60.8	87.5	33.3333
210	30		28.7	15.91		69.4	58.1	56.9444	51.3889
150	50		34.83	12.98		68.2	51.9	59.7222	61.1111
120	30		37.665	13.115		73.5	50.5	129.167	59.7222
280	50		42.14	15		79.1	44.8	136.111	83.3333
110	20		54.99	14.945		90.9	60.1	130.556	84.7222
260	15		137.76	19.88		141.21	78.27	80.0977	69.3529
815	40		54.78	13.97		82.05	53.03	121.612	62.0269
275	30		68.73	32.76		91.02	65.93	115.751	61.5385
315	0		40.56	14.7		74.93	44.7	82.5397	41.0256
210	60					113	60
480	15					89	66
217	0					71	51
555	60
105
Fig. 3D - Spleen LSKs			Fig. 3E - Spleen c-Kit			Fig. 3F - Spleen c-Kit prolif
Lam	SCI		Lam	SCI		Lam	SCI
6.994	1.687		79.837	13.414		27.5	21.7
4.558	5.311		41.311	29.468		22.9	19.1
9.648	4.249		65.482	28.678		26.8	21.4
28.158	6.197		154.301	34.505		23.6	20.6
14.779	10.604		143.793	57.954		34.5	17.9
20.35	5.932		183.485	44.979		29.6	26.4
44.877	17.0715
22.7035	10.5175
26.6485	23.053
17.694	8.928
Fig. 3G - Blood CFCs			Fig. 3H - Spleen CFCs			Fig. 3I - Spleen Weight		Fig. 3I - Cells/Spleen
300	10		69.68	8.55		81.3	57.2	134	95
470	60		64.8	6.86		80	56.6	135	49
320	10		116.76	19.95		102.6	72.3	168	114
240	50		58.255	20.74		95.4	74	191	122
240			81.37			80.8	54.6	158
						86.6	59.8
						92.2	61.1
						91	63.1
						92.5

## Sheet: Fig. 4
Source Data: Hematooiesis causes chronic bone marrow failure
Fig. 4A - Blood CFCs					Fig. 4B - Blood CFCs				Fig. 4C - Blood hCFCs
Lam	T9 SCI	T3 SCI	L6/S1 SCI		Lam	T9 Cont.	T3 Cont.		Lam	SCI
70	30	60	100		540	120	30		180	40
210	10	30	140		500	20	30		40	0
150	30	50	110		270	50	60		100	13.333
120	30	30	50		450	30	130		30	6.667
280	90	50	100		740	100	110		84	40
110	20	20			360	60			46.2	11.5
260	120	15				40			140	16
815	35	40				60			64	13.8
275	95	30				50
315	30	0				20
210	105	60
480	45	15
217	210	0
555	30	60
105	0
330
300
390
410
270
Fig. 4D - Spleen hCFCs			Fig. 4D - Spleen hHSPCs			Fig. 4D - Spleen Weight
Lam	SCI		Lam	SCI		Lam	SCI
5.918	3.675		14.948	18.819		66.1	27.4
14.152	0.321		30.452	1.946		53	48.2
11.016	1.662		86.428	44.775		78.4	52.4
0.713	0.165		38.564	29.088		52.8	28.6
20.183	1.33		55.697			63.4	45.1
17.618	1.059		127.407			50.4	46.1
						80.1	23
						63.2	56.2
							52.4

## Sheet: Fig. 5
Source Data: Hematooiesis causes chronic bone marrow failure
Fig. 5A - WBCs		Lymphocytes		Neutrophils		Monocytes
Lam	SCI	Lam	SCI	Lam	SCI	Lam	SCI
3.8	1.74	2.61	1.06	1.02	0.63	0.14	0.05
1.86	1.9	1.28	1.22	0.53	0.6	0.04	0.07
2.56	1.18	1.71	0.75	0.71	0.36	0.11	0.06
3.98	2.2	2.97	0.89	0.87	1.07	0.11	0.21
3.24	1.42	2.37	0.56	0.75	0.66	0.1	0.19
2.54	1.02	1.74	0.33	0.73	0.58	0.05	0.1
2.02	1.42	1.09	0.58	0.81	0.58	0.12	0.26
2.96	1.34	2.07	0.48	0.73	0.58	0.15	0.26
1.26	1.56	0.86	0.86	0.31	0.55	0.08	0.14
3.16	1.5	1.88	0.65	0.94	0.65	0.24	0.2
2.56	1.28	1.24	0.47	1.14	0.63	0.17	0.17
1.44	3.22	0.96	0.67	0.32	0.6	0.15	0.34
	1.46		0.73		1.03		0.12
	1.8		0.61				0.15
Fig. 5B - Lymphocytes		Neutrophils		Monocytes		Eosinophils/Basophils
Lam	SCI	Lam	SCI	Lam	SCI	Lam	SCI
53.8	55.38	40.05	35.29	5.9	8.84	0.25	0.49
69.93	43.33	24.57	43.43	4.94	13.04	0.56	0.2
67.94	36.5	24.85	49.11	6.08	13.5	1.13	0.89
59.53	20.85	29.79	68.38	7.74	10.42	2.94	0.35
48.43	49.94	44.52	41.22	6.81	8.46	0.24	0.38
67	33.72	22.5	57.44	10.36	8.21	0.14	0.63
68.69	60.86	26.88	36.32	3.66	2.73	0.77	0.09
69	63.99	28.28	31.48	1.98	3.5	0.74	1.03
66.81	63.95	27.85	30.55	4.35	5.23	0.99	0.27
74.64	40.55	21.9	48.84	2.84	9.4	0.62	1.21
73.11	39.44	23.27	46.28	3.12	13.26	0.5	1.02
68.44	32.02	28.77	57.16	1.96	9.47	0.83	1.35
	40.79		40.94		18		0.27
	35.89		43.25		19.1		1.76
Fig. 5C - Imm. B Cells		Mature B Cells		CD4- T Cells		CD4+ T Cells
Lam	SCI	Lam	SCI	Lam	SCI	Lam	SCI
6.84	2.12	2.976	12.82	1.02	5.67	0.8	1.67
11.78	3.06	3.812	20.29	1.93	4.9	0.52	1.54
9.75	4.32	4.78	19.63	1.66	3.57	0.62	1.28

## Sheet: Fig. 6
Source Data: Hematooiesis causes chronic bone marrow failure
Fig. 5A - mRNA			Fig. 6B - CXCL12 BMEF		Fig. 6C - CXCR4 MFI			Fig. 6D - Blood CFCs
Protein	Fold Increase		Lam	SCI	Lam	SCI		Veh	AMD
of interest	(SCI/Sham)		0.868098	1.55368	1.08568	1.52204		280	547
Il1b	12.2		1.01841	1.3681	0.948941	1.13126		27	427
TNFa	6		1.1135	1.22853	0.96538	1.22936		67	1026
TGFb	3.9		0.953412	1.13858	0.960245	1.20442		27	946
CXCR4	4		1.02641	1.10208	1.03975	1.08714		13	520
CXCL12	2.9		1.02018	1.3273	0.943972	1.18479
CCL2	1.4			1.09585	1.05603	1.25969
Fig. 6E - Spleen CFCs			Fig. 6F - Spleen LSKs			Fig. 6G - Spleen c-Kit cells			Fig. 6H - Splenocytes
Veh	AMD		Veh	AMD		Veh	AMD		Veh	AMD
16.5	39.69		16.148	15.893		68.508	148.618		165	147
20.3	38.305		8.048	18.901		101.086	170.785		116	163
28.4	46.2		7.977	27.232		79.881	274.379		80	165
24.42	55.38		11.003	14.434		126.458	177.515		111	156
22.68	31.8		15.061	18.093		122.571	261.014		168	212
Fig. 6I - WBCs		Lymphocytes		Neutrophils		Monocytes			Fig. 6K - BM Cells
Veh	AMD	Veh	AMD	Veh	AMD	Veh	AMD		Veh	AMD
2.2	3.44	0.89	1.22	1.07	1.83	0.21	0.37		34.75	50.25
1.42	3.84	0.56	1.36	0.66	1.65	0.19	0.48		40.75	61
1.02	4.88	0.33	2.31	0.58	2.11	0.1	0.43		38.25	44.5
1.42	5.3	0.58	3	0.58	1.82	0.26	0.46		34.5	50
1.34	4.02	0.48	1.39	0.58	2.27	0.26	0.34		40	45.25
Fig. 6J - WBC%		Lymphocytes		Neutrophils		Monocytes
		Veh	AMD	Veh	AMD	Veh	AMD
		40.55	35.4	48.84	53.3	9.4	10.81
		39.44	35.37	46.28	43.08	13.26	12.63
		32.02	47.32	57.16	43.28	9.47	8.83
		40.79	56.54	40.94	34.33	18	8.75
		35.89	34.57	43.25	56.59	19.1	8.41

## Sheet: Fig. 7
Source Data: Hematooiesis causes chronic bone marrow failure
Fig. 7C - Sternum									Fig. 7D - 4dp-LPS CFCs		Fig. 7D - 11dp-LPS CFCs
Total Flux		Days post-LPS							Lam	SCI	Lam	SCI
Group	pre-LPS	2	4	7	9	11	14		5080	2040	400	240
Lam 1	100	17	29	121	136	108	130		4080	680	400	120
Lam 2	100	118	8	128	127	118	136		4020	1420	680	300
Lam 3	100	9	152	79	167	204	197		2980	900	320	60
Lam 4	100	10	204	64	113	109	111		4360	1795.45	260	200
SCI 1	100	6	23	42	76	137	203		Fig. 7E - Lymphocyte%		Fig. 7E - Lymphocyte#		Fig. 7E - Neutrophil#
SCI 2	100	42	27	85	110	319	423		Lam	SCI	Lam	SCI	Lam	SCI
SCI 3	100	21	19	126	420	418	571		65.81	43.12	7.65	2.88	3.51	3.56
SCI 4	100	18	42	51	119	194	194		68.63	34.84	5.27	2.02	1.98	3.54
									75.64	57.63	7.46	3.33	2.09	2.22
Fig. 7C - Femur/Tibia									78.99	33.54	8.1	2.74	1.84	4.95
Total Flux		Days post-LPS							68.28	64.47	5.08	5.34	2.06	2.51
Group	pre-LPS	2	4	7	9	11	14
Lam 1	100	23	27	80	89	80	88
Lam 2	100	117	10	108	96	127	126
Lam 3	100	11	41	70	130	130	132
Lam 4	100	14	61	107	134	169	138
SCI 1	100	12	24	45	101	129	169
SCI 2	100	43	14	96	195	346	229
SCI 3	100	37	14	112	238	234	234
SCI 4	100	19	45	59	115	120	178

## Sheet: Fig. 8
Source Data: Hematooiesis causes chronic bone marrow failure
Fig. 8A - Primary Engraftment
Weeks	Lam					SCI					Naïve (avg only)
4	42.8	40.1	40	39.3	38.5	44.2	43.7	45.4	41	43.9	41.7
8	51.9	44.6	46.5	49	44.9	54.3	52.7	55.4	49.9	54.3	49.14
12	55.3	49.5	47.9	53.4	48.6	57.7	55	58	51.4	56.6	54.58
16	58.7	52	50.1	56.5	50.9	59	53.3	61.9	52.5	59.9	57.98
19	59.9	56.3	53.3	58.2	55.9	59.9	54.6	59	54.5	62	59.66
Fig. 8B - 8 Weeks			Fig. 8C - 19 Weeks			Fig. 8C - Change			Fig. 8D - BM
Lam	SCI		Lam	SCI		Lam	SCI		Lam	SCI
51.9	54.3		59.9	59.9		8	5.6		66.1	69.5
44.6	52.7		56.3	54.6		11.7	1.9		58.1	64.1
46.5	55.4		53.3	59		6.8	3.6		55.9	67
49	49.9		58.2	54.5		9.2	4.5		69.4	66.3
44.9	54.3		55.9	62		11	7.7		58.1	57.6
Fig. 8E - Secondary Engraftment
Weeks	Lam					SCI					Naïve (avg only)
4	11.1	13.5	13.6	14.4	18.2	13.4	12.6	12.1	13.3	15	10.6856
8	14.9	15.3	11.8	18.1	16.3	11.8	14.2	10	10.7	14.2	11.2024
12	20	16.8	11	21.2	17.5	12.6	14.8	8.9	13.4	16.3	15.441
16	26.1	20	12.4	24	21.2	14.9	17.6	8.5	19.1	19	19.4237
20	24.1	21.1	14.9	23.6	24.2	16.3	17	11.4	16.6	13.4	19.979
24	36	23.1	16.2	27	27.7	16.8	17.8	8.9	26.4	14.3	21.6251
Fig. 8F - 4 Weeks			Fig. 8F - 24 Weeks			Fig. 8G - Change			Fig. 8H - BM
Lam	SCI		Lam	SCI		Lam	SCI		Lam	SCI
11.1	13.4		36	16.8		13	2.9		44.8	19
13.5	12.6		23.1	17.8		7.7	4.4		33.3	26.1
13.6	12.1		16.2	8.9		1.3	-0.7		17.5	17
14.4	13.3		27	26.4		9.3	3.4		41.9	20.3
18.2	15		27.7	14.3		6	-1.6		37.8	24.1

## Sheet: Supplemental Fig. 2
Source Data: Hematooiesis causes chronic bone marrow failure
Sup. Fig. 2C - Spleen			Sup. Fig. 2D - WBCs
Lam	SCI		Weeks	Lam					SCI					Naive
59.3	60		4	6.04	6.86	4.54	3.64	7.48	5.22	7.64	5.3	5.68	4.66	4.52	6.22	6.5	3.44	5.22
54.7	53.8		8	5.8	7.24	8.46	4.72	7.98	8.76	13.14	5.74	6.66	7.22	6.78	9.76	13.62	8.74	13.24
50.3	61.6		12	7.94	10.42	10.92	9.18	10.12	12.5	15.04	8.08	8.62	11.1	10.5	9.18	13.9	7	11.7
57.6	58.2		16	9.78	11.34	15.54	8.86	11.4	15.08	13.08	11.68	8.62	13.52	12.26	9.78	13.84	7.34	14.1
51.7	61.6
			Sup. Fig. 2D - RBCs
			Weeks	Lam					SCI					Naive
			4	10.96	9.44	10.21	10.93	10.87	10.93	10.5	10.19	11.03	10.91	11.01	10.39	9.47	10.75	9.67
			8	11.32	7.26	11.13	11.28	10.28	7.54	10.58	6.4	11.06	10.94	11.98	10.43	10.97	10.43	10.36
			12	10.73	10.81	11.05	11.2	11.03	11.06	11.2	10.77	10.78	11.02	10.85	11.58	10.34	11.16	10.43
			16	10.38	10.73	10.23	11.11	10.54	10.52	10.98	10.22	10.96	10.32	10.65	11.12	9.9	10.7	10.26
Sup. Fig. 2E - Blood % (avg. only)
	CD4	CD8	B220	CD11b	n
Naive	10.752	8.216	59.16	22.98	5
Lam	11.5	8.198	53.62	28.38	5
SCI	12.07	9.234	51.84	27.96	5
Sup. Fig. FC - Spleen			Sup. Fig. 2G - WBCs
Lam	SCI		Weeks	Lam					SCI					Naive
31.5	18.2		4	5.3	6.28	5.52	3.92	7.1	5.08	6.02	5.56	6.08	10.54	6.18	6.66	2.96	6.34
21.5	16.2		8	14.36	12.3	10.6	10.12	13.44	12.54	12.54	7.64	9.34	16.38	13.66	18.64	9.46	9.74
14.5	7.4		12	18.44	16.4	13.06	13.68	16.32	12.74	14.6	11.74	11.78	13.3	13.38	24.24	12.92	11.12
25	26.5		16	15.66	14.92	16.42	11.76	14.22	9.02	13.66	9.48	11.22	12.96	11.5	24.5	9.32	13
24.3	15.8		20	12.9	13.7	14.34	10.24	11.52	11.2	8.34	9.44	8.02	20.76	12.88	21.42	7.7	11.02
			Sup. Fig. 2G - RBCs
			Weeks	Lam					SCI					Naive
			4	10.35	10.89	11.68	11.61	10.47	10.64	11.31	9.81	10.71	9.89	10.86	8.89	10.54	10.74
			8	11.14	10.65	11.51	11.03	10.11	10.41	10.46	11.38	11.14	10.29	10.49	9.91	10.51	10.55
			12	11.3	10.78	11.25	11	9.94	10.08	11.15	11.42	11.59	9.81	10.85	10.88	10.74	10.57
			16	10.76	11.25	11.07	10.89	10.22	10.35	10.47	11.08	10.65	9.47	10.43	10.5	10.53	10.33
			20	10.64	10.56	10.48	10.16	10.09	10.05	9.86	9.85	9.79	9.24	10.42	10.22	9.55	9.85
			Sup. Fig. 2H - Donor WBCs
			Weeks	Lam					SCI
			4	0.588289	0.846742	0.748379	0.56345	1.29158	0.680772	0.756312	0.670355	0.806531	1.5848
			8	2.14062	1.88447	1.24706	1.82867	2.19679	1.4806	1.77489	0.764078	0.99729	2.32078
			12	3.6957	2.75888	1.43472	2.89494	2.85006	1.60391	2.15905	1.04116	1.57551	2.16416
			16	4.08873	2.98094	2.04412	2.82727	3.01592	1.34243	2.40483	0.808147	2.13824	2.45656
			20	3.1093	2.89606	2.1351	2.41996	2.79197	1.82832	1.4188	1.07407	1.3338	2.78433
